# Supplementary material for: Longitudinal change in castration-resistant prostate cancer biomarker AST/ALT ratio reflects tumor progression
Source: Sci Rep. 2023 Sep 15;13:15292. doi: 10.1038/s41598-023-42711-z (PMC10504303; doi:10.1038/s41598-023-42711-z)
Supplement: Supplementary file 1 — Supplementary Information 1. [file 41598_2023_42711_MOESM1_ESM.xlsx]

## Sheet: Sheet1
No	PC diag age	CRPC age	ARAT ara	ATAT usage	Dead	CRPC M	DTX usage	CBZ usage	PS	TTCR	OS duration	OS after CR	iPSA	PSA nadir	CRPC PSACRPC PSA naidr		CRPC PSA reduction rate	N status	PC bone meta	CRPC bone meta	meta organ status	meta organ	GS 9 10	Volume	1st treatment	CRPC Hg	CRPC WBCCRPC PLT		CRPC LDHCRPC ALP		CRPC AST	CRPC ALT	PC DeRitisCAB DeRitis		CRPC DeRitis	Last DeRitis	CRPC TPCRPC Alb		CRPC CRP	DM	HT	Hight	Weight	BMI	first AST	last AST	last ALT	CRPC censore	fitst ALT
2	84.6	86.5	old	1	uncensored	M0	0	0	1	23.2	92.1	68.9	605.7	1.81	11.73	3.79	67.7	H	0	0	0	n	L	M0	CAB	14	7300	218	288	215	20	9	2	2.3	2.222	2.667	6.9	3.7	0	0	1	163	62	23.3	24	24	9	uncensored	12
4	79.8	84.2	old	1	uncensored	M0	0	0	1	51.6	75.4	22.9	91.64	1.18	6.49	7.18	-10.6	L	0	0	0	n	H	M0	CAB	11.5	3500	152	137	208	19	13	1.538	1.667	1.462	1.286	7.1	4.2	0	0	1	164.5	50	18.5	20	18	14	uncensored	13
5	62.2	63.2	new AR	1	censored	M1	1	0	0	11.8	79.2	66.4	24.5	0.04	3.09	0.01	99.6	H	3	4	0	n	H	L	CAB	12.4	7500	255	200	447	17	13	1.286	1.214	1.308	1.308	7.4	4.4	0	1	1	172	85	28.7	18	17	13	uncensored	14
6	80.8	81.7	new AR	1	censored	M1	0	0	1	10.4	37.8	27	686	40.7	192	6.41	96.7	H	0	0	1	n	H	H	CAB	11.5	5800	308	198	204	19	10	1.533	1.667	1.9	1.429	7.4	4.3	0.1	1	1	173	88	29.4	23	40	28	uncensored	15
7	69.7	74	old	1	uncensored	M0	1	1	0	51.1	100.9	48.8	33.67	0.06	3.35	4.76	-42.1	L	0	0	0	n	H	M0	CAB IMRT	13.3	3900	183	228	245	21	11	1.471	1.6	1.909	1.933	6.9	3.8	0.1	0	1	157.9	59.7	23.9	25	29	15	uncensored	17
9	64.2	64.6	old	1	uncensored	M1	1	0	1	6	43.9	39.1	484.3	8.96	20.15	45.29	-124.8	H	many	many	0	n	L	H	CAB	15.4	6000	177	187	975	20	17	1.647	1.412	1.176	2.688	8.1	4.6	0.2	1	1	162.2	64.8	24.6	28	43	16	uncensored	17
10	82.8	84.1	new AR	1	uncensored	M1	0	0	2	16.3	38	21.8	99.07	0.1	0.3	0.01	97	L	0	0	1	lung	L	L	CAB	11.5	10000	247	176	258	19	13	1.5	1.7	1.462	1.182	7.9	4	1.6	0	0	170	72	24.9	15	39	33	uncensored	10
11	79.1	81	new AR	1	censored	M1	0	0	0	23.1	52.4	29.3	56.37	2	3.53	0.22	93.8	L	1	0	0	n	H	L	CAB	12	6800	358	142	264	18	9	1.429	1.75	2	1.045	7.6	4.4	0.6	1	0	173	66	22.1	20	23	22	uncensored	14
12	73.2	74.5	new AR	1	censored	M1	0	0	0	15	27	12	800	4.2	12.5	3	76	H	many	0	1	lung	L	H	CAB	13	4100	143	190	275	19	11	1.636	1.091	1.727	1.7	7.5	4.1	0.1	0	1	166	83	30.1	18	17	10	uncensored	11
15	75.7	76.3	new AR	1	censored	M1	1	1	0	7.9	24.8	16.9	260	0.56	15.4	4.84	68.6	H	many	many	0	n	L	H	CAB	12.6	6700	2990	205	74	21	20	1.571	1.294	1.05	1.077	6.4	4.1	0	0	0	165	68	25	33	28	26	uncensored	21
16	72.1	85.5	new AR	1	uncensored	M0	0	0	1	161.7	184.2	21.3	64.3	0.6	8.67	0.22	97.5	L	0	0	0	n	L	M0	CAB	10.8	4000	209	305	101	32	20	1.375	1.125	1.6	1.938	7.1	4.1	0	0	0	158.9	56.9	22.5	22	31	16	uncensored	16
17	83	85.5	new AR	1	censored	M1	0	0	2	29.7	77.9	47.9	788.1	10.72	21.6	0.01	100	L	many	many	0	n	L	H	CAB	12.7	4300	167	276	325	29	17	1.75	1.765	1.706	1.917	7.1	4	0	0	1	160	60	23.4	28	23	12	uncensored	16
18	68.2	69.2	old	1	uncensored	M1	1	0	1	11.2	69.8	57.7	261	0.9	21.96	0.92	95.8	H	many	many	1	AO lym	L	H	CAB	12.9	5100	233	224	268	25	16	1.857	1.412	1.563	3.333	8.9	3.3	0.2	0	0	167.5	62.4	22.2	13	10	3	uncensored	7
19	72.9	76.1	old	1	uncensored	M0	1	0	1	39.6	116.1	76.5	26.8	4.34	111	57.8	47.9	L	0	0	0	n	H	M0	CAB	12.2	11300	244	223	255	31	32	1.1	1.05	0.969	1.8	6.7	3.5	0	0	0	165	60	22	22	18	10	uncensored	20
20	66.9	70.5	old	1	uncensored	M0	1	0	2	44.2	95.1	51	40	0.01	2.26	2.1	7.1	H	0	0	0	n	L	M0	CAB	12.2	9200	251	448	279	47	25	0.561	0.675	1.88	2.417	6	3.6	0	1	1	162.9	51.1	19.3	23	29	12	uncensored	41
21	61.2	76.2	new AR	1	censored	M1	0	0	1	181.2	216.9	33.6	5.9	0.02	9.26	0.03	99.7	L	0	many	0	n	L	M0	OPE	13.7	3600	165	223	5875	24	14	1.417	1.214	1.714	1.429	7	3.8	0	0	1	168	65	23	17	20	14	uncensored	12
22	88.2	89	new AR	1	uncensored	M0	0	0	2	8.4	24.9	15.7	13.1	0.19	0.85	0.06	92.6	L	0	0	0	n	L	M0	CAB	10.5	6500	195	268	129	25	9	2.222	2.778	2.778	1.611	6.8	3.9	1.2	1	1	156.5	51.6	21.1	20	29	18	uncensored	9
23	75.3	80	new AR	1	censored	M0	0	0	0	57.9	68.5	10.6	43	0.4	2.09	0.25	87.8	L	0	0	0	n	L	M0	IMRT CAB	14	9500	242	160	250	24	15	1.5	1.5	1.6	1.367	8.1	4.3	0.1	0	1	158.7	90.9	36.1	30	41	30	uncensored	20
24	62.9	76.8	new AR	1	censored	M0	0	0	0	166.4	184.4	15.5	7.16	0.01	2.6	0.33	87.5	L	0	0	0	n	H	M0	OPE	13.4	5900	158	244	86	24	21	1.267	0.909	1.143	1.462	7.1	4.1	0.1	1	1	160	61	23.8	19	19	13	uncensored	15
25	73.5	74.7	new AR	1	censored	M1	0	0	0	14.2	38.7	24.1	3040	0.2	0.53	0.55	-3.6	H	0	0	1	Lym	L	H	CAB	14.8	5900	189	228	217	28	22	1.667	1.25	1.273	1.789	7.7	4.5	0	0	1	163	65	24.5	25	34	19	uncensored	15
26	70.3	73.9	new AR	1	censored	M0	0	0	0	43	54.4	10.3	29.23	0.07	2.23	0.01	99.3	L	0	0	0	n	L	M0	CAB	13.7	7800	271	245	219	25	18	0.958	1.045	1.389	1.071	7.4	4.2	0.2	0	1	170	80	27.7	23	15	14	uncensored	24
27	67.9	80.6	old	1	uncensored	M0	0	0	2	153.6	164.3	10.7	7.5	0.36	124.1	70.98	42.8	L	0	0	0	n	L	M0	CAB	11.7	6000	153	237	336	22	16	1.036	1	1.375	5	7.6	3.9	0.1	0	1	160	50	19.5	29	15	3	uncensored	28
29	71.1	81.5	new AR	1	censored	M0	0	0	1	125.5	143.8	17.8	127	0.03	5.98	1.7	71.6	L	3	0	0	n	H	H	CAB	13.6	5600	210	146	265	21	14	1.143	1.043	1.5	1.75	7.6	4.3	0.1	0	1	167.3	63.5	22.7	24	14	8	uncensored	21
30	69.5	70.7	old	1	uncensored	M1	1	1	0	15.4	37.1	22.2	922	3.84	102.1	125.3	-22.7	L	3	many	0	n	H	L	CAB	12.6	9100	211	201	330	13	6	2	1.818	2.167	2.067	8.3	3.5	1.2	0	0	153.8	56.3	23.8	14	31	15	uncensored	7
31	70.5	78	new AR	1	censored	M0	0	0	0	92.1	110.1	18.7	59.37	0.12	1.97	0.06	97.1	H	0	0	0	n	H	M0	CAB	13.4	8100	166	160	167	22	12	1.111	1.154	1.833	1.385	6.9	3.7	0.3	0	0	164	68	25.3	30	18	13	uncensored	27
32	67.4	76.7	new AR	1	censored	M0	0	0	0	117.6	160.1	46.3	7.43	0.003	6.91	0.7	89.9	L	0	0	0	n	H	M0	OPE	13	8100	235	237	263	23	14	2	1.5	1.643	2.875	7.1	3.6	0.1	0	0	160	58.4	22.8	20	23	8	uncensored	10
33	88.8	89.5	new AR	1	uncensored	M1	0	0	2	16	27.4	18.1	66.94	0.23	37.44	61.29	-63.7	L	many	many	0	n	L	H	CAB	13.1	5900	250	191	271	19	12	1.5	1.25	1.583	1.7	7.8	4.1	0	0	1	153	48	20.5	24	34	20	uncensored	16
34	79.8	81.7	new AR	1	censored	M1	0	0	1	23.5	32	8.5	28.5	0.01	0.62	0.01	99	H	many	many	0	n	L	H	CAB	12.1	4900	175	198	312	24	18	1.2	1.294	1.333	1.364	7.5	4.1	0.1	0	1	163	56.6	21.3	18	15	11	uncensored	15
35	83.1	84.5	new AR	1	censored	M1	0	0	2	15.9	55.4	39.1	1556	0.17	17.4	0.01	100	L	many	many	0	n	H	H	CAB	8.2	7900	230	181	333	20	11	1.818	2.273	1.818	2.2	7.7	3.5	5	0	0	159	48.1	19	20	22	10	uncensored	11
36	87.6	88.4	new AR	1	censored	M1	0	0	2	8.4	24.5	14	17.8	2.68	7.48	4.2	43.9	L	many	many	0	n	L	H	CAB	9.7	5900	198	262	278	38	25	1.464	1.296	1.52	2.167	7.3	4.2	0	1	1	160	50	19.5	41	26	12	uncensored	28
37	78.2	78.7	old	1	uncensored	M1	1	0	2	5.9	27.6	21.8	414	14.45	23.9	37.82	-58.2	H	many	many	1	muscle	H	H	CAB	12.1	7800	219	298	108	17	9	3	2	1.889	2.667	7.5	4.2	0.9	0	0	161	48.2	18.6	30	32	12	uncensored	10
38	82	83	old	1	uncensored	M1	0	0	1	11.4	31	18.7	55.55	3.98	25.3	11.95	52.8	L	many	many	0	n	H	H	CAB	12.2	4200	195	312	301	27	22	1.533	0.923	1.227	1.636	7.2	4.3	0.1	1	1	162.1	66.8	25.4	23	18	11	uncensored	15
39	81.6	84.1	new AR	1	censored	M0	0	0	2	29.4	54.8	24.4	151	0.15	4.1	0.01	99.9	L	0	0	0	n	H	M0	CAB	8.2	5400	122	170	256	19	11	1.294	1.143	1.727	0.976	7.6	4.1	0.4	1	1	161.5	65.3	25	22	41	42	uncensored	17
40	72.4	73.7	new AR	1	censored	M1	0	0	0	15.9	45.2	28.3	65.9	0.02	0.69	0.01	99.1	L	1	1	0	n	H	L	CAB	13.5	6200	185	203	177	35	29	3	3.167	1.207	3	7.2	4	0	0	1	173.7	76.8	25.5	18	15	5	uncensored	6
41	67.1	68.2	new AR	1	uncensored	M1	1	1	0	12.1	54.9	42	18.25	0.06	10.07	1.68	83.3	H	2	2	0	n	L	L	CAB	16	4200	197	229	181	15	10	1.714	1.75	1.5	2.125	6.6	4	0.1	0	1	165	57.4	21.1	24	34	16	uncensored	14
42	71.7	80.5	new AR	1	censored	M1	0	0	1	131.1	121.2	14.4	114	0.16	3.77	0.17	95.6	L	many	many	0	n	L	H	CAB	14	5300	225	156	293	26	24	1.615	1.091	1.083	1.118	7.7	4.4	0.2	1	1	165.7	71.4	26	21	19	17	uncensored	13
43	71.5	85.3	new AR	1	censored	M0	0	0	1	167.1	199.2	32.1	26.8	0.22	5.42	0.01	99.9	L	0		0	n	L	M0	OPE	11.1	8600	245	213	183	27	20	2.2	1.667	1.35	2.111	7.6	3.8	0	1	1	154.2	69.2	29.1	11	19	9	uncensored	5
44	89.9	90.3	new AR	1	censored	M1	0	0	2	4.9	14.4	9.4	1660	4.64	99.3	0.05	100	L	many	many	0	n	H	H	CAB	10.4	4900	174	182	378	25	14	1.563	1.444	1.786	1.13	7.4	3.9	0.3	1	1	156.4	59.5	24.3	25	26	23	uncensored	16
45	85	85.3	new AR	1	uncensored	M1	0	0	2	3.3	9	5.7	517.6	149.9	294.7	74.34	74.8	H	many	many	1	lumg	L	H	CAB	8.5	4600	147	378	901	36	30	2.111	1.36	1.2	2.875	6.7	3.1	3.7	1	1	160	47.1	18.4	19	23	8	uncensored	9
47	79.5	84.8	new AR	1	uncensored	M0	1	0	2	63.7	80.4	16	8.12	0.003	2.47	3.48	-40.9	L	0	0	0	n	L	M0	CAB	12.1	5000	136	246	211	23	13	1.643	1.526	1.769	3.182	7.2	4.1	0.1	0	1	168.2	84.2	29.8	23	35	11	uncensored	14
48	69.5	70.3	new AR	1	censored	M0	0	0	0	9.4	20.1	9.8	82.2	0.5	0.78	0.09	87.9	L	0	0	0	n	H	M0	CAB	13.4	8300	195	227	253	23	23	1.438	1.185	1	1.143	7.7	4	0.2	1	1	167	84	30.1	23	24	21	uncensored	16
49	72.7	86.7	new AR	1	uncensored	M0	0	0	3	170.5	177.6	7.1	8.2	0.003	2.02	3.51	-73.8	L	0	0	0	n	L	M0	CAB	10.1	4200	217	251	183	20	11	1.75	1.615	1.818	3.8	7	3.6	0.7	0	0	163	49.2	18.5	14	19	5	uncensored	8
50	68.9	69.6	new AR	0	censored	M1	0	0	0	7.5	54.4	45.8	38.99	0.01	0.04	0.01	82.9	L	many	many	0	n	H	H	CAB	11.4	7400	447	215	112	20	15	1.16	1.278	1.333	1.111	7.6	4	0.3	1	1	180	89.5	27.6	29	40	36	uncensored	25
51	81.9	83.6	new AR	1	uncensored	M1	0	0	3	20	33.8	13.1	68.49	0.42	1.21	0.49	59.7	L	2	many	0	n	H	L	CAB	10.6	6100	253	177	261	15	5	2.1	2.6	3	2.75	7.6	3.8	0	0	1	168	47	16.7	21	22	8	uncensored	10
52	77.4	78.3	new AR	1	uncensored	M1	1	1	1	10	74.5	63.8	1928	24.21	28.39	37.49	-32.1	H	many	many	0	n	L	H	CAB	11.8	7000	157	203	195	20	12	1.6	1.9	1.667	1.714	7.8	4.5	0.1	0	1	165.8	48.5	17.6	16	24	14	uncensored	10
53	62.7	66.5	new AR	1	censored	M1	1	1	0	46.7	76.4	29.8	33	0.06	0.61	0.79	-29.1	H	3	3	0	n	H	M0	CAB IMRT	13.9	4100	195	195	340	16	9	1.5	1.6	1.778	0.923	7.3	4	0.2	0	0	167	77.8	27.9	18	12	13	uncensored	12
54	83.6	90.3	new AR	0	uncensored	M0	0	0	1	80.1	90.4	9.7	40.04	0.004	4.98	6.19	-24.3	L	0	0	0	n	L	M0	CAB	11.4	5600	209	209	300	41	62	0.852	1.059	0.661	1.222	7.1	4.4	0	0	0	158	45	18	23	22	18	uncensored	27
55	71.5	72.4	old	0	uncensored	M1	1	0	1	10.9	58.1	48.1	351.3	0.7	3.44	0.31	91	H	many	many	0	n	H	H	CAB	16.4	4900	144	195	409	24	12	1.75	1.643	2	2.25	7.2	4.2	0.2	0	1	166.5	72	26	28	9	4	uncensored	16
56	62.9	73.4	new AR	1	censored	M0	0	0	0	122.3	214.8	86.9	42.5	0.003	1.38	0.003	99.8	L	0	0	0	n	L	M0	OPE CAB	11.5	5200	195	221	204	29	30	1.25	1.043	0.967	2.222	7.7	4.1	0	0	1	159	71.2	28.2	20	20	9	uncensored	16
57	56.5	58	new AR	1	censored	M1	1	1	1	17.5	94.2	76.1	303.8	0.21	0.24	0.21	11.4	H	0	0	1	Lymph	L	H	CAB	13.6	3700	290	267	366	36	34	1.174	1.129	1.059	1.316	7.2	4.1	0.1	0	0	168	73	25.9	27	25	19	uncensored	23
58	75.9	80.8	new AR	1	uncensored	M0	0	0	1	59.1	103	43.1	53.31	0.12	2.67	0.01	99.8	L	0	0	0	n	L	M0	CAB IMRT	12.8	4300	124	163	216	24	14	1.545	1.429	1.714	2.125	7.4	4.2	0	0	1	156.8	53.4	21.7	17	17	8	uncensored	11
59	77.1	78.3	new AR	1	uncensored	M0	0	0	2	13.4	25.1	11.1	6.46	0.24	13.37	18.82	-40.8	H	0	0	0	n	H	M0	CAB	11.3	5400	232	237	179	19	13	1.6	1.429	1.462	2.5	7.8	2.6	0	1	1	162	82	31.2	24	10	4	uncensored	15
60	80.8	81.7	new AR	1	uncensored	M1	0	0	2	10.5	33.5	22.6	70.3	0.72	22.1	3.06	86.2	H	many	many	0	n	L	H	CAB	12.1	8000	319	224	231	26	13	2.8	1.889	2	4.8	6.7	3.7	0.9	0	0	158	49	19.6	14	24	5	uncensored	5
61	66.2	67	new AR	1	uncensored	M1	1	0	1	12.2	38.5	28.2	953.9	21.02	35.69	32.85	8	H	many	many	0	n	H	H	CAB	11.8	5500	149	215	215	17	11	2.143	1.278	1.545	6	7.7	4.5	0	0	1	171	58.5	20	15	12	2	uncensored	7
62	60.8	62.9	new AR	1	censored	M0	1	0	0	24.3	113.8	87.6	22.7	0.1	4.8	0.1	97.9	L	0	0	0	n	L	M0	HIFU CAB	11	4000	179	147	145	23	25	1.455	1.063	0.92	1.769	7.3	3.9	0.1	0	0	163	51	19.2	16	23	13	uncensored	11
63	74.7	76.3	old	1	uncensored	M1	0	0	2	18	135	115.7	1276.9	1.24	7.48	0.2	97.3	L	many	many	0	n	H	H	CAB	12.9	4000	161	252	159	17	16	1.438	1.313	1.063	2.2	7.1	4.5	0.1	0	1	163	51.1	19.2	23	22	10	uncensored	16
64	69	72.5	new AR	1	censored	M0	0	0	0	42.4	54.4	11.8	200	0.03	4.47	0.01	99.7	L	0	0	0	n	H	M0	OPE CAB	12.2	5700	261	219	244	16	17	0.9	1.417	0.941	1.2	7	4.4	0.1	1	1	162	60.3	23	18	12	10	uncensored	20
65	72.8	73.5	new AR	1	uncensored	M1	1	1	0	5.4	37.8	29.4	104.1	29.52	68.4	23.1	66.2	L	many	many	0	n	H	H	CAB	13.1	5600	167	253	303	24	17	1.115	1.421	1.412	2	7.3	4.5	0.1	0	0	160	58.3	22.8	29	42	21	uncensored	26
66	69.9	71.8	new AR	1	uncensored	M1	1	1	0	23.2	50.6	27.8	18.08	0.08	2.84	7.29	-156.7	H	many	many	1	Lymph	H	H	CAB	11.5	6500	490	240	429	20	17	2.857	1.526	1.176	2.125	7.6	3.5	3.8	0	0	179.5	62.6	19.4	20	17	8	uncensored	7
67	76.9	77.1	old	1	uncensored	M1	1	0	1	2.8	12.7	10.5	14.29	0.39	1.08	0.59	45.7	H	many	many	1	Lymph	H	H	CAB	11.3	5000	183	158	466	12	5	1.5	1.375	2.4	4.667	6.9	3.6	0.6	0	0	166.5	60.9	22	15	42	9	uncensored	10
68	83	84.6	old	1	uncensored	M1	0	0	1	18.9	51.5	32.5	253.3	0.03	5.29	0.01	99.9	L	many	many	0	n	H	H	CAB	12	4100	146	244	263	23	16	1.263	1.429	1.438	1.348	6.9	3.8	0.2	0	1	161	72	27.8	24	31	23	uncensored	19
69	73.4	73.6	new AR	0	uncensored	M1	1	0	2	3	5.4	2.4	409.1	38.09	95.87	382.1	-298.6	H	many	many	0	n	H	H	CAB	11	6500	253	399	412	31	9	4.167	2.222	3.444	2.481	8.3	4.9	0.8	0	0	162.1	58.1	22.1	25	67	27	uncensored	6
70	75.9	76.4	old	1	uncensored	M1	1	0	0	5.6	24.6	18.5	26.33	0.49	7.33	7.16	2.3	H	many	many	1	lung Lymph	H	H	CAB	10.8	6700	223	262	405	17	10	2.25	1.12	1.7	3.6	7.7	3.6	4.9	0	1	163.7	58.3	21.8	18	36	10	uncensored	8
71	64.1	65.1	new AR	1	censored	M1	0	0	0	12.1	15.5	3.7	83.1	0.03	0.28	0.07	75.6	L	many	many	0	n	L	H	CAB	12.2	5200	254	217	209	20	11	1.5	2	1.818	1.733	7.3	4.3	0	0	0	168	65	23	12	26	15	uncensored	8
72	82.3	83.8	new AR	1	censored	M0	0	0	1	17.7	36.7	18.1	219	0.41	1.14	0.05	95.6	H	0	0	0	n	H	M0	CAB	11.2	7800	250	175	242	17	9	0.909	1.889	1.889	2.25	6.5	3.9	0	0	0	156	56	23	20	18	8	uncensored	22
73	53.3	57.2	old	1	uncensored	M1	1	0	0	47.5	144.5	96.5	495	1.7	17.8	8.95	49.7	L	many	many	0	n	L	H	CAB	15.2	7700	339	343	215	33	43	0.684	0.404	0.767	2.857	7.4	4.4	0	0	0	168.8	62.2	21.8	13	20	7	uncensored	19
74	75.8	87.2	old	1	uncensored	M1	0	0	2	132	163.5	25.5	188	.	113.7	134	-17.9	L	many	many	0	n	L	H	CAB	11.7	4600	217	211	382	19	7	2.667	2.714	2.714	2.556	6.9	3.8	0	0	1	159	50	19.8	16	23	9	uncensored	6
75	86.3	87.3	new AR	1	uncensored	M1	0	0	2	12.1	43.4	31.2	250.8	0.12	1.34	0.01	99.6	L	many	many	0	n	L	H	CAB	15.1	7000	194	320	366	34	16	1.636	1.846	2.125	1.939	7.9	4.4	1.5	0	1	148	42.5	19.4	18	64	33	uncensored	11
76	62.2	65.7	old	0	uncensored	M0	1	1	0	32.2	97	54.4	59.5	0.01	2.16	1.23	43.1	L	0	0	0	n	L	M0	OPE radiation CAB	13.8	9900	243	124	242	24	12	1.667	0.842	2	1.6	6.5	3.8	0.1	0	0	172.1	80.4	27.1	15	16	10	uncensored	9
77	85.4	89.7	new AR	1	censored	M0	0	0	2	52.1	72.7	20.6	15.16	0.01	12.6	0.14	98.9	L	0	0	0	n	L	M0	CAB	13.4	5400	212	225	219	20	10	2	1.625	2	3.333	7.3	3.9	0	1	1	160	48.8	19.1	20	20	6	uncensored	10
78	79.5	84.9	new AR	1	uncensored	M0	0	0	0	65.4	107.7	41.4	16.76	0.02	1.59	0.08	94.7	L	0	0	0	n	H	M0	CAB	11.8	6400	157	184	196	27	12	1.692	2.273	2.25	3.375	7.5	3.9	0.1	1	1	165.3	72.4	26.5	22	27	8	uncensored	13
79	61.2	66.5	new AR	1	censored	M0	0	0	0	64.7	110.3	45.7	703.8	2.93	33.8	0.66	98	L	0	0	0	n	L	M0	CAB	13.3	7100	287	244	234	24	17	1.676	0.743	1.412	1.364	7.2	4.7	0.1	0	1	169	53	18.6	57	15	11	uncensored	34
80	67	67.6	old	0	uncensored	M1	1	0	0	7	73.5	66.5	991.8	1.05	11.7	0.23	98	L	many	many	0	AO lym	H	H	CAB	12.6	4500	163	211	155	19	12	1.467	1.25	1.583	2.833	6.8	4.4	0.1	0	0	183	66.2	19.8	22	17	6	uncensored	15
81	74.5	75.1	new AR	1	uncensored	M1	1	1	0	7	24.8	17.1	378	0.35	2.28	0.03	98.6	H	2	2	0	n	L	L	CAB	14.3	4900	142	231	233	29	39	1.5	1.381	0.744	2	7.8	4.4	0.1	0	1	170.9	69.8	23.9	21	16	8	uncensored	14
82	71.2	80.6	new AR	1	censored	M0	0	0	2	113.2	131.5	17.6	313	0.03	4.99	4.56	8.6	L	0	0	0	n	H	M0	CAB	10	5500	196	169	332	17	10	1.15	1.057	1.7	1.909	7.4	4.4	0.1	0	0	157.2	49.1	19.9	23	21	11	uncensored	20
84	67	80.5	new AR	1	censored	M0	0		1	162.7	174	9.8	8.12	0.02	0.28	0.02	94.3	L	0	0	0	n	L	M0	CAB radiation	16.5	4400	137	208	284	24	30	1	0.742	0.8	0.744	6.8	4.4	0.1	0	1	162	60	22.9	16	32	43	uncensored	16
86	64.7	73.8	new AR	1	censored	M1	1	0	1	109.6	168.3	58	1712	1.7	0.47	0.003	99.4	L	1	1 lung	0	n	L	L	CAB radiation	12.8	4900	208	212	427	25	17	1.308	1.417	1.471	3	7.2	4.3	0.1	0	1	161.5	57.2	21.9	17	15	5	uncensored	13
87	77.9	78.7	old	1	uncensored	M1	1	0	2	9.2	39.6	30.4	250	0.01	56.43	2.76	95.1	L	many	many	0	n	L	H	CAB	12.2	10300	171	205	511	22	10	1.44	1.846	2.2	2.5	7.2	4.7	0.5	0	1	159.1	50.8	20.1	36	35	14	uncensored	25
88	56.6	58.3	new AR	0	uncensored	M0	1	0	0	20.7	26.9	6.2	6860	1.29	22.36	0.04	99.8	L	0	0	0	n	L	M0	CAB	12.6	7400	239	251	218	24	15	1.615	1.043	1.6	1.174	7.4	4	0.3	0	1	166.3	60.8	22	21	27	23	uncensored	13
89	72.6	76.7	old	1	uncensored	M1	1	0	0	50.2	108.5	57.8	22.36	0.06	2.68	1.64	38.8	H	many	many	1	lung	H	H	CAB	13.4	5500	157	339	144	25	16	1.556	2	1.563	1.053	7.4	4.9	0.1	0	0	165	50.4	18.5	14	20	19	uncensored	9
90	49.1	60.8	new AR	1	censored	M0	1	1	0	139.6	161.5	18.9	5.1	0.1	1.98	0.58	70.7	L	0	0	0	n	L	M0	CAB OPE radiation	13.8	5600	308	200	121	12	9	1.063	1.056	1.333	0.889	6.8	3.8	0	0	1	162.5	71.7	27.2	17	16	18	uncensored	16
92	71.5	72.9	new AR	1	uncensored	M1	1	1	0	17.1	76.9	59.9	276	0.3	0.73	0.7	4.4	H	many	many	1	lung	L	H	CAB	9.5	9600	394	176	252	12	5	2.571	1.556	2.4	2.714	8.1	4.3	0.4	0	1	157.5	58.3	23.5	18	19	7	uncensored	7
93	77.8	80.6	new AR	1	censored	M1	0	0	1	35.7	46.3	11.5	145.5	0.01	2.31	0.78	66.2	H	2	1	0	n	L	L	CAB	12.5	6100	199	234	213	34	31	0.704	2	1.097	2.3	7.8	4.3	0	1	1	158.4	50	19.9	19	23	10	uncensored	27
94	70.3	73	new AR	1	censored	M0	0	0	1	32.7	90.9	58.2	112.61	1.98	4.38	0.003	99.9	H	0	0	0	n	L	M0	CAB	9.9	2300	100	302	177	18	12	1.444	1.5	1.5	1.444	6.6	4.2	0.2	0	0	170	59.5	20.6	13	13	9	uncensored	9
95	72.3	73.4	new AR	1	censored	M0	1	0	0	13.1	34.2	21.1	307	9.61	26.4	12.8	51.5	L	0	0	0	n	L	M0	CAB	11.8	4900	214	198	170	19	12	1.25	0.938	1.583	1.235	6.9	4.3	0.1	0	0	170.9	72	24.7	20	21	17	uncensored	16
96	58.7	59.5	new AR	1	censored	M1	1	0	1	9.2	22.3	13.1	509.3	0.01	11.5	2.6	77.4	L	many	many	0	n	H	H	CAB	9.6	7700	234	372	1405	45	41	1.786	1.889	1.098	2.056	6.6	3	1.6	1	1	174.4	62.6	20.6	25	37	18	uncensored	14
97	80.1	84.6	new AR	1	uncensored	M1	0	0	2	53.6	59.3	4	22.5	0.15	0.02	0.01	33.3	L	many	many	0	n	L	H	CAB	11.1	7000	295	344	233	25	15	1.286	1.615	1.667	1.724	7.4	3.5	0.4	1	1	160	60.3	23.6	18	50	29	uncensored	14
98	77	78.8	old	1	uncensored	M1	1	0	0	19.4	59.3	38.3	11.3	0.1	0.36	0.32	11.3	L	1	1	0	n	H	L	CAB	12.7	6100	196	224	202	17	12	1.625	1.75	1.417	2.818	7.7	4.7	0.1	0	0	162.1	52.9	20.1	13	31	11	uncensored	8
100	71.1	71.6	old	1	uncensored	M1	1	1	1	6.3	63.5	57.1	22.39	0.45	104.6	10.45	90	H	2	2	1	muscle	L	H	CAB	10.2	4100	218	290	211	28	11	1.917	2.154	2.545	1.889	7.3	4.4	0.1	0	0	150.5	45.4	20	23	17	9	uncensored	12
101	75.6	78.4	new AR	1	censored	M0	1	0	0	33.4	80.3	46.1	551.4	0.03	2.94	0.56	81.1	L	0	0	0	n	H	M0	CAB	11.6	10000	241	236	266	24	14	1.45	1.357	1.714	1.333	7.1	4.3	0.1	0	1	161	48.2	18.6	29	24	18	uncensored	20
102	91.4	96.5	old	1	censored	M1	0	0	2	62.1	89.3	27.2	218.2	5.21	16	5.69	64.4	L	1	many	0	n	L	L	CAB	13.1	6800	174	262	349	18	9	1.278	1.222	2	2.8	7.4	4.1	0	0	1	165	50	18.4	23	14	5	uncensored	18
103	71	71.8	old	1	uncensored	M1	1	1	0	10	56.3	46.3	33.35	0.29	18.89	3.16	83.3	L	2	2	0	n	L	L	CAB	10.7	4700	197	175	159	25	33	1.696	1.462	0.758	1.115	7.5	4.4	0.1	0	1	156.7	55.6	22.6	39	29	26	uncensored	23
104	71.7	72.7	new AR	1	censored	M1	0	0	0	11.4	31.9	19.6	6.8	0.02	4.49	1.42	68.4	H	many	many	0	n	L	H	CAB	10.5	3900	154	198	125	18	10	1.2	1.727	1.8	0.864	7.5	4.2	0	1	1	155	55	22.9	18	38	44	uncensored	15
105	68	70.7	old	1	censored	M0	1	0	0	32.2	124.4	92.3	19.4	0.04	0.12	0.01	87.6	L	0	0	0	n	H	M0	CAB	9.8	2200	138	177	193	15	6	1.375	1.25	2.5	1.438	7.4	3.4	1.4	0	1	170	85	29.4	22	23	16	uncensored	16
106	58.6	61.7	new AR	1	censored	M0	0	0	0	37.1	75.4	37.9	2079	1.97	2.62	0.07	97.5	L	0	0	0	n	L	M0	CAB IMRT	12.2	5600	221	183	172	12	12	2.2	1.75	1	1.273	7	3.8	0.2	1	1	165	84	30.9	11	14	11	uncensored	5
108	83.1	84.1	new AR	1	uncensored	M1	0	0	2	11.7	22.3	10.4	275	0.94	34.1	10.5	69.2	H	many	many	1	AO lym	H	H	CAB	9.2	6400	268	253	226	14	11	2.286	2.333	1.273	1.375	7.1	3.3	2	0	0	160	50	19.5	16	11	8	uncensored	7
110	76.1	83.9	new AR	1	censored	M0	1	0	1	90.9	117	22.5	6.01	0.1	4.38	0.76	82.7	L	0	0	0	n	L	M0	OPE CAB	13.3	6600	190	199	306	21	14	0.828	0.788	1.5	1.5	7.7	4.4	0.1	1	0	158.7	58.6	23.3	24	15	10	uncensored	29
111	77.6	84.1	new AR	1	censored	M0	0	0	0	78.5	97.7	19.2	322.8	0.5	2.85	0.3	89.6	L	0	0	0	n	L	M0	CAB	10.7	4900	220	215	245	27	18	1.75	1.769	1.5	2	7.3	3.9	0	0	0	160.2	60.6	23.6	21	24	12	uncensored	12
112	79.2	82.6	new AR	0	uncensored	M1	0	0	3	41.1	43.7	2.7	36.46	0.01	0.62	.	.	L	many	many	0	n	H	H	CAB	10.4	9600	468	212	318	19	11	1.9	2.111	1.727	2.615	7.8	2.7	12.1	0	0	161	.	.	19	34	13	uncensored	10
113	77.8	86.5	new AR	1	censored	M0	0	0	1	105.1	114.7	9.7	41.9	0.003	4.44	0.06	98.7	L	0	0	0	n	L	M0	CAB	13.6	6900	118	216	364	20	12	1.128	1.267	1.667	1.231	7.6	4.6	0	1	1	144.3	59.2	28.4	53	16	13	uncensored	47
114	71.5	74.4	new AR	1	uncensored	M1	1	1	0	34.6	102.2	67.1	3864	3.43	2.24	0.26	88.3	L	2	2	0	n	L	L	CAB	12.2	5100	167	176	150	19	18	0.857	0.913	1.056	1.684	6.8	3.7	0	0	1	161.7	56.1	21.5	24	32	19	uncensored	28
115	74.7	76.8	old	1	uncensored	M1	0	0	0	25.4	111.4	86	260.7	2.69	7	0.42	94	L	many	many	0	n	L	H	CAB	13.4	5800	182	186	124	19	12	1.5	1.545	1.583	4.5	7.5	4.2	0	0	1	160	44.1	17.2	21	9	2	uncensored	14
116	75.5	76.3	old	1	uncensored	M1	1	0	0	9	51.6	42.5	472.5	0.02	22.79	0.11	99.5	H	1	1	0	n	H	L	CAB	13.2	4900	165	214	1789	23	19	1.6	0.975	1.211	2.333	7.1	4.6	0.1	0	0	152.1	55	23.8	24	21	9	uncensored	15
117	72.4	80.8	new AR	1	censored	M0	0	0	1	101.3	110.2	8.3	1814	1.95	0.27	0.01	97.8	L	0	0	0	n	L	M0	CAB	13.1	6200	184	190	253	21	11	1.313	1.444	1.909	1.667	7.5	4.6	0	0	1	169	75	26.3	21	15	9	uncensored	16
118	78.4	79.6	old	1	uncensored	M1	0	0	0	14.9	86.8	72	19.31	0.03	8.91	7.19	19.3	H	many	many	1	lung liver	L	H	CAB	10.6	4100	218	239	131	22	10	1.75	2.2	2.2	2	6.9	4.2	0	0	0	165	49.1	18	14	14	7	uncensored	8
119	65.5	68.4	new AR	1	uncensored	M0	1	1	0	34.1	75	40.3	1023	383	4.25	5.15	-21.2	L	0	0	0	n	H	M0	OPE CAB	12.5	6500	294	174	326	33	19	2.313	1.882	1.737	2.294	7.6	4.1	0.1	0	0	164.2	59.4	22	37	39	17	uncensored	16
120	76.5	77.2	new AR	1	censored	M1	0	0	1	4.3	15.8	8.3	16.07	0.51	407	165	59.5	H	1	many	1	liver	L	H	CAB	12.5	8400	215	208	109	20	7	3.167	2.375	2.857	2.25	3.9	3.4	0.1	0	1	175	46.7	15.2	19	18	8	uncensored	6
122	86.3	87.7	new AR	1	censored	M1	0	0	0	16.1	32.1	14.6	246.8	0.26	2.48	0.01	99.8	H	many	many	0	n	H	H	CAB	12.5	7200	255	212	193	20	12	1.7	1.261	1.667	1.889	7.8	4.3	1.1	0	0	168	63	22.3	17	17	9	uncensored	10
123	79.5	82.2	new AR	1	censored	M0	0	0	1	32.8	45.4	12.6	3967	4.65	2.72	2.29	15.8	L	0	0	0	n	H	M0	CAB	12.8	6400	196	212	346	25	10	2	2	2.5	1.667	7.4	4.1	0.1	0	1	160	40	15.6	20	25	15	uncensored	10
126	70	75.3	new AR	1	censored	M1	0	0	0	64.1	94	29.2	3687	21.5	8.58	0.001	100	L	1	1	1	lung	L	H	CAB	14.7	10000	180	159	241	16	17	0.806	0.871	0.941	0.769	7.7	4.5	0	0	1	166	66	24	29	20	26	uncensored	36
127	77.3	78	new AR	1	censored	M1	0	0	0	7.8	22.1	13.7	297.6	0.04	36.8	2.35	93.6	H	2	2	1	AO lym	L	L	CAB	14	8000	311	205	175	23	14	1.417	1.733	1.643	2.4	7.5	4	0.8	0	0	165	64	23.5	17	24	10	uncensored	12
128	76.6	78.6	new AR	1	censored	M0	0	0	0	23.8	85.5	61.7	11.65	1.09	0.77	0.003	99.6	H	0	0	0	n	H	M0	CAB	13.4	3400	185	226	158	25	20	1.188	1.115	1.25	0.864	7.2	4.5	0.2	0	1	160	60	23.4	19	57	66	uncensored	16
129	73.5	79.9	new AR	1	censored	M0	0	0	1	77.2	86.9	8.5	7.74	3	15.5	7.36	52.5	L	0	0	0	n	L	M0	IMRT CAB	12.3	5700	154	234	363	13	6	1.286	1.286	2.167	2	7.7	4.3	0	1	1	173	70	23.4	18	14	7	uncensored	14
131	54.2	54.8	new AR	1	uncensored	M1	0	0	1	7	9.2	2.4	538	4.64	2.53	3.04	-20.2	H	many	many	1	AO lym lung	H	H	CAB	11.9	8100	239	793	418	31	26	0.603	1.348	1.192	3.481	7.1	3.8	0.3	0	1	172.1	67.9	22.9	35	94	27	uncensored	58
132	78.5	79.3	new AR	1	censored	M1	0	0	0	9.1	53.2	44	529.5	13.87	10.18	0.05	99.5	H	many	many	0	n	H	H	CAB	12.6	4200	146	227	403	18	10	2.222	1.667	1.8	2.429	8	4.9	0.1	0	1	163.5	80	29.9	20	17	7	uncensored	9
133	74.1	74.8	new AR	1	censored	M1	1	0	0	8.5	75.8	67.3	.	.	21.27	0.38	98.2	L	3	3	1	lung	L	H	CAB	11.4	4100	161	175	98	23	13	1.833	1.476	1.769	2.714	7.9	4.1	0	0	1	150	51.8	23	22	19	7	uncensored	12
135	80.7	81	new AR	1	uncensored	M1	1	0	1	4.3	20.1	15.9	3264	1.76	6.53	5.64	13.6	H	many	many	0	n	H	H	CAB	11.8	4000	224	223	343	29	17	2	1.143	1.706	4.8	8.9	4.5	0	0	1	151.5	38.5	16.8	28	48	10	uncensored	14
136	77.9	79	new AR	1	censored	M1	0	0	0	12.8	20.9	8	28.9	0.01	119	0.36	99.7	L	many	1	0	n	L	H	CAB	13.5	5100	179	296	49	32	21	1.667	1.259	1.524	0.846	7.5	4.5	0	0	1	163	58	21.8	35	22	26	uncensored	21
138	71.8	75	new AR	1	censored	M1	1	1	1	32.6	69.6	30.7	534.5	149.2	6.76	7.65	-13.2	L	many	many	0	n	H	H	CAB	14.1	6200	257	280	227	26	21	1.318	1.579	1.238	1.294	7.6	4.1	0.1	0	1	170	55	19	29	22	17	uncensored	22
139	43.4	43.8	new AR	1	uncensored	M1	0	0	1	5.6	11.7	6.1	144.1	0.26	264.5	257.1	2.8	H	many	many	0	n	H	H	CAB	8	15600	544	249	902	9	7	1.583	1.5	1.286	2.75	7	1.8	14.8	1	1	170	98	33.9	19	11	4	uncensored	12
140	83.8	85.5	new AR	1	censored	M1	0	0	1	20.1	67.5	47.5	137	0.85	6.67	0.01	99.9	L	3	3	0	n	L	L	CAB	13.6	7200	236	156	222	17	14	0.702	1.333	1.214	1.667	7.1	4.1	0	1	0	160.4	55.3	21.5	33	20	12	uncensored	47
142	73.5	74.3	new AR	1	censored	M1	0	0	0	9.6	63.4	53.6	23.3	0.55	2.7	3.33	-23.3	L	1		0	n	L	L	CAB	15	5200	111	255	166	24	13	1.923	1.409	1.846	1.867	7.3	4.2	0.2	1	0	159.8	74.5	29.2	25	28	15	uncensored	13
143	62.2	64.7	new AR	0	censored	M1	0	0	3	28	45.7	16.1	657	11.64	8.9	13.5	-51.7	L	2	many lung	0	n	H	L	CAB	12.8	5100	193	229	305	31	14	1.111	1.462	2.214	1.625	7.7	3.9	0.1	0	0	168.9	60.1	21.1	20	26	16	uncensored	18
145	69	69.6	new AR	0	uncensored	M1	1	0	0	8.1	17.9	11	1149	3.25	18.6	34	-82.8	H	many	many	1	lung	H	H	CAB	15.9	5900	235	251	250	29	33	0.639	0.692	0.879	2.846	7.9	4.5	0	0	1	168	61	21.6	23	37	13	uncensored	36
146	74.4	75	new AR	1	censored	M1	1	0	0	7.7	18.3	10.4	13.7	0.01	44.9	8.52	81	H	1		1	ingui lymph	H	L	CAB	11.8	3700	63	202	145	19	10	1.636	1.35	1.9	0.882	6.7	3.9	0	1	1	166.8	55.6	20	18	30	34	uncensored	11
147	65	68.1	new AR	1	censored	M0	1	0	0	34.4	53.5	15.5	43.5	1.8	2.4	1.59	33.8	L	0	0	0	n	H	M0	OPE CAB	13.1	4900	309	194	276	47	27	1.353	1.292	1.741	2	7.7	4.1	0.1	0	1	172	66.5	22.5	23	22	11	uncensored	17
152	84.2	85	new AR	1	censored	M1	0	0	1	9.6	44.1	34.6	31.3	0.02	138	0.82	99.4	H	many	many	0	n	H	H	CAB	12.7	5400	213	259	248	22	15	2.294	1.4	1.467	1.538	7.7	4.5	0.1	0	1	159	70	27.7	39	20	13	uncensored	17
156	84	84.5	new AR	1	censored	M0	1	0	0	5.6	39.3	33.7	46	0.48	257	39.3	84.7	H	0	0	0	n	L	L	CAB	12.7	6200	195	189	181	16	13	0.815	1.556	1.231	2.143	7.5	4.2	0.1	0	1	159	68.5	27.1	22	15	7	uncensored	27
157	73.3	75.6	new AR	1	censored	M1	1	0	0	27.2	44	15.3	1175	70.9	3.1	0.71	77.2	L	2	many	0	0	L	L	CAB IMRT	16.1	5700	271	197	225	25	28	1.13	0.656	0.893	0.844	7.2	4.2	0.1	0	0	165	60.1	22.1	26	27	32	uncensored	23
158	84.8	85.4	new AR	1	censored	M1	0	0	1	5.6	20.4	13.4	5.53	0.01	272	247	9.2	L	many	many	0	0	H	H	CAB	13.2	7100	187	298	471	27	20	2	1.625	1.35	2.25	8.2	4.9	0.2	0	1	157	60	24.3	20	18	8	uncensored	10
[truncated: 11 more columns]
